# Supplementary material for: A Comprehensive Outlook on Dilated Cardiomyopathy (DCM): State-Of-The-Art Developments with Special Emphasis on OMICS-Based Approaches
Source: J Cardiovasc Dev Dis. 2022 Jun 1;9(6):174. doi: 10.3390/jcdd9060174 (PMC9225617; doi:10.3390/jcdd9060174)
Supplement: Supplementary file 1 [file jcdd-09-00174-s001.zip]

Archive with 1 entries (1 files):
- jcdd-1522940-supplementary.pdf
